# Supplementary material for: Single‐Cell Transcriptomic Analysis of Chemotherapy‐Induced Changes in Osteosarcoma With a Pyroptosis‐Related Gene‐Based Prognostic Model
Source: J Cell Mol Med. 2026 Mar 27;30(7):e71110. doi: 10.1111/jcmm.71110 (PMC13140991; doi:10.1111/jcmm.71110)
Supplement: Supplementary file 1 — Table S1: Clinical metadata for transcriptomics. Clinical and survival information of patients from three osteosarcoma transcriptomic data sets (GSE16091, GSE39055 and GSE152048). Table S2: Clinical metadata for single‐cell. Pathological and clinical characteristics of patients in single‐cell osteosarcoma cohorts. Table S3: Summary of small‐molecule compounds. List of small‐molecule compounds used in functional screening, including drug names, targets and mechanisms of action. [file JCMM-30-e71110-s001.xlsx]

## Sheet: Clinical metadata for transcrip
Table S1 Clinical metadata for Transcriptomics
GSE16091
Sample_name	GEO_accession	evnets	survival_times
A498	GSM402718	Dead	2065
A504	GSM402719	Alive	2903
A509	GSM402720	Dead	625
A816	GSM402721	Alive	3303
B178	GSM402722	Dead	176
B218	GSM402723	Dead	483
B790	GSM402724	Alive	1758
B792	GSM402725	Dead	1388
B793	GSM402726	Alive	1686
B794	GSM402727	Dead	1060
B795	GSM402728	Alive	1024
B796	GSM402729	Alive	1221
B799	GSM402730	Alive	352
B802	GSM402731	Dead	386
B803	GSM402732	Alive	1669
B804	GSM402733	Alive	927
B806	GSM402734	Alive	1870
D072	GSM402735	Alive	1436
D080	GSM402736	Alive	3200
D081	GSM402737	Dead	43
D158	GSM402738	Alive	4158
D162	GSM402739	Alive	3574
D166	GSM402740	Dead	205
D169	GSM402741	Alive	2835
D171	GSM402742	Dead	25
D173	GSM402743	Dead	225
D184	GSM402744	Dead	1008
D185	GSM402745	Alive	4747
D188	GSM402746	Alive	4577
D195	GSM402747	Dead	3753
D197	GSM402748	Dead	703
D201	GSM402749	Alive	4836
D202	GSM402750	Dead	1206
D208	GSM402751	Alive	4537
GSE39055
sample_name	GEO_accession	Age	Gender	Event	Time(month)
OS_Biopsy_7 (mRNA)	GSM954790	4 years	male	Dead	126.3
OS_Biopsy_9 (mRNA)	GSM954791	11 years	male	Alive	19.5
OS_Biopsy_10 (mRNA)	GSM954792	4 years	female	Alive	82.6
OS_Biopsy_11 (mRNA)	GSM954793	5 years	male	Alive	61.1
OS_Biopsy_12 (mRNA)	GSM954794	13 years	male	Alive	30.4
OS_Biopsy_13 (mRNA)	GSM954795	12 years	female	Alive	200.9
OS_Biopsy_14 (mRNA)	GSM954796	16 years	male	Alive	28.2
OS_Biopsy_16 (mRNA)	GSM954797	12 years	male	Dead	151
OS_Biopsy_17 (mRNA)	GSM954798	10 years	female	Alive	34.4
OS_Biopsy_18 (mRNA)	GSM954799	7 years	female	Alive	9.4
OS_Biopsy_19 (mRNA)	GSM954800	16 years	female	Alive	50
OS_Biopsy_20 (mRNA)	GSM954801	13 years	male	Dead	12.9
OS_Biopsy_25 (mRNA)	GSM954802	12 years	male	Alive	196.1
OS_Biopsy_26 (mRNA)	GSM954803	11 years	female	Alive	33.5
OS_Biopsy_28 (mRNA)	GSM954804	9 years	female	Alive	124.3
OS_Biopsy_31 (mRNA)	GSM954805	13 years	female	Alive	65.7
OS_Biopsy_33 (mRNA)	GSM954806	9 years	female	Alive	59.2
OS_Biopsy_34 (mRNA)	GSM954807	15 years	female	Alive	50.4
OS_Biopsy_35 (mRNA)	GSM954808	4 years	female	Alive	74.6
OS_Biopsy_36 (mRNA)	GSM954809	23 years	female	Alive	64.6
OS_Biopsy_37 (mRNA)	GSM954810	8 years	male	Alive	70.9
OS_Biopsy_38 (mRNA)	GSM954811	11 years	female	Dead	29.9
OS_Biopsy_40 (mRNA)	GSM954812	16 years	male	Alive	55.6
OS_Biopsy_41 (mRNA)	GSM954813	5 years	male	Alive	72.1
OS_Biopsy_43 (mRNA)	GSM954814	13 years	male	Alive	14.2
OS_Biopsy_45 (mRNA)	GSM954815	9 years	female	Alive	71.9
OS_Biopsy_46 (mRNA)	GSM954816	10 years	male	Dead	24.1
OS_Biopsy_48 (mRNA)	GSM954817	7 years	female	Dead	8.9
OS_Biopsy_50 (mRNA)	GSM954818	11 years	male	Dead	14.1
OS_Biopsy_51 (mRNA)	GSM954819	9 years	female	Dead	14
OS_Biopsy_52 (mRNA)	GSM954820	13 years	male	Alive	28
OS_Biopsy_53 (mRNA)	GSM954821	13 years	male	Alive	0
OS_Biopsy_57 (mRNA)	GSM954822	17 years	male	Alive	13.5
OS_Biopsy_58 (mRNA)	GSM954823	9 years	male	Alive	6.1
OS_Biopsy_63 (mRNA)	GSM954824	33 years	female	Dead	25
OS_Biopsy_66 (mRNA)	GSM954825	25 years	male	Dead	2.7
OS_Biopsy_67 (mRNA)	GSM954826	71 years	male	Alive	32
GSE152048
Sample_name	GEO_accession	Species	Type	Organization	Affiliation	Plantfrom
BC2 1	GSM4600954	Homo sapiens	Osteoblastic	Ruijin Hospital North	China,Shanghai	Illumina NovaSeq 6000
BC2 2	GSM4600955	Homo sapiens	Osteoblastic	Ruijin Hospital North	China,Shanghai	Illumina NovaSeq 6000
BC2 3	GSM4600956	Homo sapiens	Osteoblastic	Ruijin Hospital North	China,Shanghai	Illumina NovaSeq 6000
BC2 4	GSM4600957	Homo sapiens	Osteoblastic	Ruijin Hospital North	China,Shanghai	Illumina NovaSeq 6000
BC2 5	GSM4600958	Homo sapiens	Osteoblastic	Ruijin Hospital North	China,Shanghai	Illumina NovaSeq 6000
BC2 6	GSM4600959	Homo sapiens	Osteoblastic	Ruijin Hospital North	China,Shanghai	Illumina NovaSeq 6000
BC2 7	GSM4600960	Homo sapiens	Osteoblastic	Ruijin Hospital North	China,Shanghai	Illumina NovaSeq 6000
BC2 8	GSM4600961	Homo sapiens	Osteoblastic	Ruijin Hospital North	China,Shanghai	Illumina NovaSeq 6000
BC2 9	GSM4600962	Homo sapiens	Osteoblastic	Ruijin Hospital North	China,Shanghai	Illumina NovaSeq 6000
BC2 10	GSM4600963	Homo sapiens	Osteoblastic	Ruijin Hospital North	China,Shanghai	Illumina NovaSeq 6000
BC2 11	GSM4600964	Homo sapiens	Osteoblastic	Ruijin Hospital North	China,Shanghai	Illumina NovaSeq 6000
BC2 12	GSM4600965	Homo sapiens	Osteoblastic	Ruijin Hospital North	China,Shanghai	Illumina NovaSeq 6000
BC3 1	GSM4600966	Homo sapiens	Osteoblastic	Ruijin Hospital North	China,Shanghai	Illumina NovaSeq 6000
BC3 2	GSM4600967	Homo sapiens	Osteoblastic	Ruijin Hospital North	China,Shanghai	Illumina NovaSeq 6000
BC3 3	GSM4600968	Homo sapiens	Osteoblastic	Ruijin Hospital North	China,Shanghai	Illumina NovaSeq 6000
BC3 4	GSM4600969	Homo sapiens	Osteoblastic	Ruijin Hospital North	China,Shanghai	Illumina NovaSeq 6000
BC3 5	GSM4600970	Homo sapiens	Osteoblastic	Ruijin Hospital North	China,Shanghai	Illumina NovaSeq 6000
BC3 6	GSM4600971	Homo sapiens	Osteoblastic	Ruijin Hospital North	China,Shanghai	Illumina NovaSeq 6000
BC3 7	GSM4600972	Homo sapiens	Osteoblastic	Ruijin Hospital North	China,Shanghai	Illumina NovaSeq 6000
BC3 8	GSM4600973	Homo sapiens	Osteoblastic	Ruijin Hospital North	China,Shanghai	Illumina NovaSeq 6000
BC5 1	GSM4600974	Homo sapiens	Osteoblastic	Ruijin Hospital North	China,Shanghai	Illumina NovaSeq 6000
BC5 2	GSM4600975	Homo sapiens	Osteoblastic	Ruijin Hospital North	China,Shanghai	Illumina NovaSeq 6000
BC5 3	GSM4600976	Homo sapiens	Osteoblastic	Ruijin Hospital North	China,Shanghai	Illumina NovaSeq 6000
BC5 4	GSM4600977	Homo sapiens	Osteoblastic	Ruijin Hospital North	China,Shanghai	Illumina NovaSeq 6000
BC6 1	GSM4600978	Homo sapiens	Osteoblastic	Ruijin Hospital North	China,Shanghai	Illumina NovaSeq 6000
BC6 2	GSM4600979	Homo sapiens	Osteoblastic	Ruijin Hospital North	China,Shanghai	Illumina NovaSeq 6000
BC6 3	GSM4600980	Homo sapiens	Osteoblastic	Ruijin Hospital North	China,Shanghai	Illumina NovaSeq 6000
BC6 4	GSM4600981	Homo sapiens	Osteoblastic	Ruijin Hospital North	China,Shanghai	Illumina NovaSeq 6000
BC10 1	GSM4600982	Homo sapiens	Osteoblastic	Ruijin Hospital North	China,Shanghai	Illumina NovaSeq 6000
BC10 2	GSM4600983	Homo sapiens	Osteoblastic	Ruijin Hospital North	China,Shanghai	Illumina NovaSeq 6000
BC10 3	GSM4600984	Homo sapiens	Osteoblastic	Ruijin Hospital North	China,Shanghai	Illumina NovaSeq 6000
BC10 4	GSM4600985	Homo sapiens	Osteoblastic	Ruijin Hospital North	China,Shanghai	Illumina NovaSeq 6000
BC11 1	GSM4600986	Homo sapiens	Osteoblastic	Ruijin Hospital North	China,Shanghai	Illumina NovaSeq 6000
BC11 2	GSM4600987	Homo sapiens	Osteoblastic	Ruijin Hospital North	China,Shanghai	Illumina NovaSeq 6000
BC11 3	GSM4600988	Homo sapiens	Osteoblastic	Ruijin Hospital North	China,Shanghai	Illumina NovaSeq 6000
BC11 4	GSM4600989	Homo sapiens	Osteoblastic	Ruijin Hospital North	China,Shanghai	Illumina NovaSeq 6000
BC16 1	GSM4600990	Homo sapiens	Osteoblastic	Ruijin Hospital North	China,Shanghai	Illumina NovaSeq 6000
BC16 2	GSM4600991	Homo sapiens	Osteoblastic	Ruijin Hospital North	China,Shanghai	Illumina NovaSeq 6000
BC16 3	GSM4600992	Homo sapiens	Osteoblastic	Ruijin Hospital North	China,Shanghai	Illumina NovaSeq 6000
BC16 4	GSM4600993	Homo sapiens	Osteoblastic	Ruijin Hospital North	China,Shanghai	Illumina NovaSeq 6000
BC16 5	GSM4600994	Homo sapiens	Osteoblastic	Ruijin Hospital North	China,Shanghai	Illumina NovaSeq 6000
BC16 6	GSM4600995	Homo sapiens	Osteoblastic	Ruijin Hospital North	China,Shanghai	Illumina NovaSeq 6000
BC16 7	GSM4600996	Homo sapiens	Osteoblastic	Ruijin Hospital North	China,Shanghai	Illumina NovaSeq 6000
BC16 8	GSM4600997	Homo sapiens	Osteoblastic	Ruijin Hospital North	China,Shanghai	Illumina NovaSeq 6000
BC17 1	GSM4600998	Homo sapiens	Osteoblastic	Ruijin Hospital North	China,Shanghai	Illumina NovaSeq 6000
BC17 2	GSM4600999	Homo sapiens	Osteoblastic	Ruijin Hospital North	China,Shanghai	Illumina NovaSeq 6000
BC17 3	GSM4601000	Homo sapiens	Osteoblastic	Ruijin Hospital North	China,Shanghai	Illumina NovaSeq 6000
BC17 4	GSM4601001	Homo sapiens	Osteoblastic	Ruijin Hospital North	China,Shanghai	Illumina NovaSeq 6000
BC17 5	GSM4601002	Homo sapiens	Osteoblastic	Ruijin Hospital North	China,Shanghai	Illumina NovaSeq 6000
BC17 6	GSM4601003	Homo sapiens	Osteoblastic	Ruijin Hospital North	China,Shanghai	Illumina NovaSeq 6000
BC17 7	GSM4601004	Homo sapiens	Osteoblastic	Ruijin Hospital North	China,Shanghai	Illumina NovaSeq 6000
BC17 8	GSM4601005	Homo sapiens	Osteoblastic	Ruijin Hospital North	China,Shanghai	Illumina NovaSeq 6000
BC21 1	GSM4601006	Homo sapiens	Osteoblastic	Ruijin Hospital North	China,Shanghai	Illumina NovaSeq 6000
BC21 2	GSM4601007	Homo sapiens	Osteoblastic	Ruijin Hospital North	China,Shanghai	Illumina NovaSeq 6000
BC21 3	GSM4601008	Homo sapiens	Osteoblastic	Ruijin Hospital North	China,Shanghai	Illumina NovaSeq 6000
BC21 4	GSM4601009	Homo sapiens	Osteoblastic	Ruijin Hospital North	China,Shanghai	Illumina NovaSeq 6000
BC21 5	GSM4601010	Homo sapiens	Osteoblastic	Ruijin Hospital North	China,Shanghai	Illumina NovaSeq 6000
BC21 6	GSM4601011	Homo sapiens	Osteoblastic	Ruijin Hospital North	China,Shanghai	Illumina NovaSeq 6000
BC21 7	GSM4601012	Homo sapiens	Osteoblastic	Ruijin Hospital North	China,Shanghai	Illumina NovaSeq 6000
BC21 8	GSM4601013	Homo sapiens	Osteoblastic	Ruijin Hospital North	China,Shanghai	Illumina NovaSeq 6000
BC20 1	GSM4601014	Homo sapiens	Chondroblastic	Ruijin Hospital North	China,Shanghai	Illumina NovaSeq 6000
BC20 2	GSM4601015	Homo sapiens	Chondroblastic	Ruijin Hospital North	China,Shanghai	Illumina NovaSeq 6000
BC20 3	GSM4601016	Homo sapiens	Chondroblastic	Ruijin Hospital North	China,Shanghai	Illumina NovaSeq 6000
BC20 4	GSM4601017	Homo sapiens	Chondroblastic	Ruijin Hospital North	China,Shanghai	Illumina NovaSeq 6000
BC20 5	GSM4601018	Homo sapiens	Chondroblastic	Ruijin Hospital North	China,Shanghai	Illumina NovaSeq 6000
BC20 6	GSM4601019	Homo sapiens	Chondroblastic	Ruijin Hospital North	China,Shanghai	Illumina NovaSeq 6000
BC20 7	GSM4601020	Homo sapiens	Chondroblastic	Ruijin Hospital North	China,Shanghai	Illumina NovaSeq 6000
BC20 8	GSM4601021	Homo sapiens	Chondroblastic	Ruijin Hospital North	China,Shanghai	Illumina NovaSeq 6000
BC22 1	GSM4601022	Homo sapiens	Chondroblastic	Ruijin Hospital North	China,Shanghai	Illumina NovaSeq 6000
BC22 2	GSM4601023	Homo sapiens	Chondroblastic	Ruijin Hospital North	China,Shanghai	Illumina NovaSeq 6000
BC22 3	GSM4601024	Homo sapiens	Chondroblastic	Ruijin Hospital North	China,Shanghai	Illumina NovaSeq 6000
BC22 4	GSM4601025	Homo sapiens	Chondroblastic	Ruijin Hospital North	China,Shanghai	Illumina NovaSeq 6000
BC22 5	GSM4601026	Homo sapiens	Chondroblastic	Ruijin Hospital North	China,Shanghai	Illumina NovaSeq 6000
BC22 6	GSM4601027	Homo sapiens	Chondroblastic	Ruijin Hospital North	China,Shanghai	Illumina NovaSeq 6000
BC22 7	GSM4601028	Homo sapiens	Chondroblastic	Ruijin Hospital North	China,Shanghai	Illumina NovaSeq 6000
BC22 8	GSM4601029	Homo sapiens	Chondroblastic	Ruijin Hospital North	China,Shanghai	Illumina NovaSeq 6000
GSE162654
Sample_name	GEO_accession	Species	Type	Organization	Affiliation	Plantfrom
Patient 1 tissue of an osteosarcoma	GSM4952363	Homo sapiens	tumor	Guangxi Medical University	Guangxi,Nanning	Illumina NovaSeq 6000
Patient 2 tissue of an osteosarcoma	GSM4952364	Homo sapiens	tumor	Guangxi Medical University	Guangxi,Nanning	Illumina NovaSeq 6000
Patient 3 tissue of an osteosarcoma	GSM4952365	Homo sapiens	tumor	Guangxi Medical University	Guangxi,Nanning	Illumina NovaSeq 6000
Patient 4 tissue of an osteosarcoma	GSM5155198	Homo sapiens	tumor	Guangxi Medical University	Guangxi,Nanning	Illumina NovaSeq 6000
Patient 5 tissue of an osteosarcoma	GSM5155199	Homo sapiens	tumor	Guangxi Medical University	Guangxi,Nanning	Illumina NovaSeq 6000
Patient 6 tissue of an osteosarcoma	GSM5155200	Homo sapiens	tumor	Guangxi Medical University	Guangxi,Nanning	Illumina NovaSeq 6000

## Sheet: Clinical information of single-
Table S2 Clinical metadata for Single-cell
GSE152048 clinic data
Patient	Pathological type	Type	Location	Preoperative	Size(cm)	Necrosis rate	Ki67+
BC2	Conventional	Primary	Femur	4 times (MTX,AP,IFO,MTX)	5.5*5*3	<90%	50%
BC3	Conventional	Primary	Tibia	6 times (MTX,AP,MTX,AP,MTX,MTX)	8*6*6	<90%	70%
BC5	Conventional	Primary	Femur	3 times (MTX,IFO,AP)	8*7.5*6	≥90%	80%
BC6	Conventional	Primary	Ulna	3 times (MTX,IFO,AP)	7*7*4	≥90%	15%
BC10	Conventional	Metastasis (Lung)	Femur	2 times (GT,GT)	3.5*3*2	<90%	8%
BC11	Conventional	Recurrent	Femur	3 times (GT,GT,GT)	20*11*10	<90%	30%
BC16	Conventional	Primary	Tibia	4 times (IFO,AP,MTX,MTX)	6*4*2.5	<90%	40%
BC17	Chondroblastic	Metastasis (Lung)	Tibia	3 times (GT,GT,GT)	2*2*1.5	<90%	40%
BC20	Chondroblastic	Recurrent	Femur	4 times(AP,IE,AP,IE)	10*8*5	<90%	50%
BC21	Intraosseous osteosarcoma	Primary	Femur	4 times (MTX,AP,IFO,AP)	5*4*1	<90%	10%
BC22	Chondroblastic	Primary	Femur	4 times (MTX,AP,IFO,MTX)	18*15*12	<90%	20%
GSE162454 clinic data
sample	Patient	Sex	Age	Neoadjuvant chemotherapy	Tissue samples	Histological diagnosis
GSM4952363	OS1	Male	16	NO	Tumor tissue	Classical osteosarcoma
GSM4952364	OS2	Female	19	NO	Tumor tissue	Classical osteosarcoma
GSM4952365	OS3	Female	45	NO	Tumor tissue	Classical osteosarcoma
GSM5155198	OS4	Male	19	NO	Tumor tissue	Classical osteosarcoma
GSM5155199	OS5	Male	14	NO	Tumor tissue	Classical osteosarcoma
GSM5155200	OS6	Male	13	NO	Tumor tissue	Classical osteosarcoma

## Sheet: Summary of small-molecule compo
Table S3 Summary of small-molecule compounds
Drug Name	Primary Target(s)	Mechanism of Action
AUY922 (Luminespib)	HSP90	Inhibits HSP90 ATPase activity, leading to proteasomal degradation of oncogenic client proteins (e.g., HER2, AKT, RAF)
FTI-277	Farnesyltransferase (FTase)	Blocks farnesylation of Ras and other proteins, preventing membrane localization and activation
FH535	Wnt/β-catenin pathway, PPARγ/δ	Inhibits β-catenin/TCF transcriptional activity and antagonizes PPAR, suppressing Wnt signaling
IPA-3	PAK1	Allosteric inhibitor that prevents Rac/Cdc42-mediated activation of PAK1, disrupting cytoskeletal dynamics and proliferation
PAC-1	Procaspase-3	Chelates inhibitory zinc ions to directly activate procaspase-3, triggering caspase-dependent apoptosis
Phenformin	Mitochondrial Complex I	Inhibits oxidative phosphorylation, reduces ATP, activates AMPK, and selectively kills metabolically vulnerable cancer cells
S-Trityl-L-cysteine (STLC)	Eg5 / KIF11 (kinesin-5)	Inhibits Eg5 ATPase activity, disrupts bipolar spindle formation, and induces G2/M cell cycle arrest
Vinorelbine	Tubulin	Suppresses microtubule polymerization, disrupts mitotic spindle assembly, and causes M-phase arrest and apoptosis
Z-LLNle-CHO	Calpain, Cathepsin L/B	Broad-spectrum cysteine protease inhibitor; blocks proteolysis involved in invasion, autophagy, and apoptosis
